# Supplementary material for: Structural basis of measles virus polymerase inhibition by nonnucleoside inhibitor ERDRP-0519
Source: Nat Commun. 2025 Oct 13;16:9061. doi: 10.1038/s41467-025-64128-0 (PMC12518664; doi:10.1038/s41467-025-64128-0)
Supplement: Supplementary file 4 — Source Data [file 41467_2025_64128_MOESM4_ESM.xlsx]

## Sheet: Fig.3b
Luciferase activity
	D773A (0 nM)	WT (0 nM)	WT (1 nM)	WT (10 nM)	WT (100 nM)	WT (1000 nM)
rep#1	267	210	258	220	179	297
rep#2	311	209	230	196	227	185
rep#3	284	223	275	226	212	206
NanoLuc activity
	D773A (0 nM)	WT (0 nM)	WT (1 nM)	WT (10 nM)	WT (100 nM)	WT (1000 nM)
rep#1	735	4819	3734	3165	2147	898
rep#2	723	4334	4595	3580	2529	1169
rep#3	614	4360	5029	3224	2765	1274
Ratio of NanoLuc/Luciferase activity
	D773A (0 nM)	WT (0 nM)	WT (1 nM)	WT (10 nM)	WT (100 nM)	WT (1000 nM)
rep#1	2.75281	22.9476	14.4729	14.3864	11.9944	3.02357
rep#2	2.32476	20.7368	19.9783	18.2653	11.141	6.31892
rep#3	2.16197	19.5516	18.2873	14.2655	13.0425	6.18447
Percentage of NanoLuc/Luciferase activity compared to negative control group D773A
	D773A (0 nM)	WT (0 nM)	WT (1 nM)	WT (10 nM)	WT (100 nM)	WT (1000 nM)
rep#1	1	8.33607	5.25749	5.22607	4.35715	1.09836
rep#2	0.844504	7.53298	7.25741	6.63515	4.04713	2.29544
rep#3	0.785369	7.10241	6.64313	5.18216	4.73787	2.2466
p value:
WT (0 nM) vs WT (1 nM) = 0.1412, p =ns
WT (0 nM) vs WT (10 nM) = 0.0304, *p <0.05
WT (0 nM) vs WT (100 nM) = 0.0014, **p <0.01
WT (0 nM) vs WT (1000 nM) = 0.0004, ***p <0.001

## Sheet: Fig.3c
Luciferase activity
	DMSO						ERDRP-0519 (100 nM)
	D773A	WT	L664A	W671F	T751A	H816L	D773A	WT	L664A	W671F	T751A	H816L
rep#1	270	232	228	190	147	238	254	273	232	190	126	197
rep#2	225	296	256	232	168	268	280	221	241	193	145	218
rep#3	257	242	329	239	150	267	239	194	182	159	172	243
NanoLuc activity
	DMSO						ERDRP-0519 (100 nM)
	D773A	WT	L664A	W671F	T751A	H816L	D773A	WT	L664A	W671F	T751A	H816L
rep#1	547	4766	764	5448	952	843	932	2685	682	4499	653	712
rep#2	746	5749	773	5192	828	900	800	2611	839	3527	581	634
rep#3	743	5437	997	5187	942	822	914	2588	743	4283	603	614
Ratio of NanoLuc/Luciferase activity
	DMSO						ERDRP-0519 (100 nM)
	D773A	WT	L664A	W671F	T751A	H816L	D773A	WT	L664A	W671F	T751A	H816L
rep#1	2.02593	20.5431	3.35088	28.6737	6.47619	3.54202	3.66929	9.83516	2.93966	23.6789	5.18254	3.61421
rep#2	3.31556	19.4223	3.01953	22.3793	4.92857	3.35821	2.85714	11.8145	3.48133	18.2746	4.0069	2.90826
rep#3	2.89105	22.4669	3.0304	21.7029	6.28	3.07865	3.82427	13.3402	4.08242	26.9371	3.50581	2.52675
Percentage of NanoLuc/Luciferase activity compared to negative control group D773A
	DMSO						ERDRP-0519 (100 nM)
	D773A	WT	L664A	W671F	T751A	H816L	D773A	WT	L664A	W671F	T751A	H816L
rep#1	1	10.1401	1.654	14.1534	3.19666	1.74834	1.81117	4.85465	1.45102	11.688	2.55811	1.78398
rep#2	1.63656	9.58687	1.49045	11.0465	2.43275	1.65762	1.41029	5.83164	1.71839	9.02037	1.97781	1.43552
rep#3	1.42703	11.0897	1.49581	10.7126	3.09982	1.51963	1.88766	6.58475	2.01509	13.2962	1.73047	1.24721
p value:
WT (DMSO) vs W671F (DMSO) = 0.2235, p =ns
WT (DMSO) vs WT (100 nM) = 0.0025, **p <0.01
W671F (DMSO) vs W671F (100 nM)= 0.7222, p =ns
WT (100 nM) vs W671F (100 nM) = 0.0142, *p <0.05
